# Supplementary material for: Humoral and Cellular Responses to COVID-19 Vaccines in SARS-CoV-2 Infection-Naïve and -Recovered Korean Individuals
Source: Vaccines (Basel). 2022 Feb 18;10(2):332. doi: 10.3390/vaccines10020332 (PMC8878120; doi:10.3390/vaccines10020332)
Supplement: Supplementary file 1 [file vaccines-10-00332-s001.zip]

Archive with 1 entries (1 files):
- vaccines-1579709-supplementary.pdf
